# Supplementary material for: Bioenergetic Profiling in Glioblastoma Multiforme Patients with Different Clinical Outcomes
Source: Metabolites. 2023 Feb 28;13(3):362. doi: 10.3390/metabo13030362 (PMC10051505; doi:10.3390/metabo13030362)
Supplement: Supplementary file 1 [file metabolites-13-00362-s001.zip]

Archive with 1 entries (1 files):
- metabolites-2224064-supplementary.pdf
